# Supplementary material for: Micro-Scale Vacuum Compression Molding as a Predictive Screening Tool of Protein Integrity for Potential Hot-Melt Extrusion Processes
Source: Pharmaceutics. 2023 Feb 22;15(3):723. doi: 10.3390/pharmaceutics15030723 (PMC10054806; doi:10.3390/pharmaceutics15030723)
Supplement: Supplementary file 1 [file pharmaceutics-15-00723-s001.zip]

Archive with 1 entries (1 files):
- pharmaceutics-2200720-supplementary.pdf
